# Supplementary material for: Epicardial Adipose Tissue CT Radiomics Improves Acute Coronary Syndrome Prediction Beyond Coronary Artery Calcium Score
Source: Diagnostics (Basel). 2026 Apr 23;16(9):1270. doi: 10.3390/diagnostics16091270 (PMC13162853; doi:10.3390/diagnostics16091270)
Supplement: Supplementary file 1 [file diagnostics-16-01270-s001.zip]

Archive with 1 entries (1 files):
- Diagnostics Supplementary.pdf
